# Supplementary material for: One-Step Co-Electrodeposition of Copper Nanoparticles-Chitosan Film-Carbon Nanoparticles-Multiwalled Carbon Nanotubes Composite for Electroanalysis of Indole-3-Acetic Acid and Salicylic Acid
Source: Sensors (Basel). 2022 Jun 13;22(12):4476. doi: 10.3390/s22124476 (PMC9228024; doi:10.3390/s22124476)
Supplement: Supplementary file 1 [file sensors-22-04476-s001.zip]

Archive with 1 entries (1 files):
- sensors-1713816-supplementary.pdf
